# Supplementary material for: Ligation Motifs in Zinc-Bound Sulfonamide Drugs Assayed by IR Ion Spectroscopy
Source: Molecules. 2022 May 14;27(10):3144. doi: 10.3390/molecules27103144 (PMC9146759; doi:10.3390/molecules27103144)
Supplement: Supplementary file 1 [file molecules-27-03144-s001.zip]

Archive with 1 entries (1 files):
- molecules-1694647-supplementary.pdf
